# Supplementary material for: A new species of Petrolisthes (Crustacea, Anomura, Porcellanidae) inhabiting vermetid formations (Mollusca, Gastropoda, Vermetidae) in the southern Caribbean Sea
Source: Zookeys. 2019 Sep 25;876:143–51. doi: 10.3897/zookeys.876.37244 (PMC6775170; doi:10.3897/zookeys.876.37244)
Supplement: XML Treatment for Petrolisthes virgilius [file zookeys.876.37244-treatment1.xml]

<!DOCTYPE tp:taxon-treatment
  PUBLIC "-//TaxonX//DTD Taxonomic Treatment Publishing DTD v0 20100105//EN" "tax-treatment-NSO.dtd">
<tp:taxon-treatment xmlns:tp="http://www.plazi.org/taxpub"><tp:treatment-meta><kwd-group><label>Taxon classification</label><kwd><named-content xmlns:xlink="http://www.w3.org/1999/xlink" content-type="kingdom">Animalia</named-content></kwd><kwd><named-content xmlns:xlink="http://www.w3.org/1999/xlink" content-type="order">Decapoda</named-content></kwd><kwd><named-content xmlns:xlink="http://www.w3.org/1999/xlink" content-type="family">Porcellanidae</named-content></kwd></kwd-group><mixed-citation publication-type="journal"><person-group><name><surname>Hiller</surname><given-names>Alexandra</given-names></name><name><surname>Werding</surname><given-names>Bernd</given-names></name></person-group><article-title>A new species of <italic><tp:taxon-name><tp:taxon-name-part taxon-name-part-type="genus" reg="Petrolisthes">Petrolisthes</tp:taxon-name-part></tp:taxon-name></italic> (<tp:taxon-name><tp:taxon-name-part taxon-name-part-type="subphylum">Crustacea</tp:taxon-name-part></tp:taxon-name>, <tp:taxon-name><tp:taxon-name-part taxon-name-part-type="infraorder">Anomura</tp:taxon-name-part></tp:taxon-name>, <tp:taxon-name><tp:taxon-name-part taxon-name-part-type="family">Porcellanidae</tp:taxon-name-part></tp:taxon-name>) inhabiting vermetid formations (<tp:taxon-name><tp:taxon-name-part taxon-name-part-type="phylum">Mollusca</tp:taxon-name-part></tp:taxon-name>, <tp:taxon-name><tp:taxon-name-part taxon-name-part-type="class">Gastropoda</tp:taxon-name-part></tp:taxon-name>, <tp:taxon-name><tp:taxon-name-part taxon-name-part-type="family">Vermetidae</tp:taxon-name-part></tp:taxon-name>) in the southern Caribbean Sea</article-title><source>Zookeys</source><day>25</day><month>9</month><year>2019</year><volume>876</volume><fpage>143</fpage><lpage>151</lpage><pub-id pub-id-type="doi">10.3897/zookeys.876.37244</pub-id></mixed-citation></tp:treatment-meta><tp:nomenclature><tp:taxon-name><object-id xmlns:xlink="http://www.w3.org/1999/xlink" content-type="arpha" xlink:type="simple">6DA9AD71-98C0-5645-841D-49A79572A776</object-id>
              <tp:taxon-name-part taxon-name-part-type="genus" reg="Petrolisthes">Petrolisthes</tp:taxon-name-part>
              <tp:taxon-name-part taxon-name-part-type="species" reg="virgilius">virgilius</tp:taxon-name-part>
              <object-id xmlns:xlink="http://www.w3.org/1999/xlink" content-type="zoobank" xlink:type="simple">http://zoobank.orgE0018D07-579A-4A53-84D1-2EF333D59098</object-id>
            </tp:taxon-name><tp:taxon-status xmlns:xlink="http://www.w3.org/1999/xlink" xlink:type="simple">sp. nov.</tp:taxon-status><xref ref-type="fig" rid="F2">Figs 2</xref><xref ref-type="fig" rid="F3">, 3a–e</xref><tp:nomenclature-citation-list><tp:nomenclature-citation><tp:taxon-name>
                  <tp:taxon-name-part taxon-name-part-type="genus" reg="Petrolisthes">Petrolisthes</tp:taxon-name-part> <tp:taxon-name-part taxon-name-part-type="species" reg="tonsorius">tonsorius</tp:taxon-name-part></tp:taxon-name><comment>Werding, 1978: 220 (not <tp:taxon-name><tp:taxon-name-part taxon-name-part-type="genus" reg="Petrolisthes">P.</tp:taxon-name-part> <tp:taxon-name-part taxon-name-part-type="species" reg="tonsorius">tonsorius</tp:taxon-name-part></tp:taxon-name> Haig, 1960: 85–88)</comment></tp:nomenclature-citation></tp:nomenclature-citation-list></tp:nomenclature><tp:treatment-sec sec-type="material" id="SECID0EMNAC"><title>Material.</title><p><bold>Holotype</bold>: male, INV CRU8404, Colombia, Chocó, Gulf of Urabá, Triganá, Napú, coll. J. Lazarus, 05 Dec. 2010; 4.6 × 4.5 mm.</p><p><bold>Paratypes</bold>: 2 males, 2 females (1 ovigerous), INV CRU8405, same collection data as holotype. Size of males is 4.2 × 3.7 mm and 3.3 × 3.2 mm; size of females is 5.3 × 5.2 mm (ovigerous) and 4.3 × 4.0 mm (Fig. <xref ref-type="fig" rid="F3">3</xref>).</p><p>Sizes of largest male and female reported by <xref ref-type="bibr" rid="B22">Werding (1978)</xref> are, respectively, 8.0 × 8.1 mm and 6.5 × 6.1 mm.</p><fig id="F3" position="float" orientation="portrait"><object-id xmlns:xlink="http://www.w3.org/1999/xlink" content-type="doi" xlink:type="simple">10.3897/zookeys.876.37244.figure3</object-id><object-id xmlns:xlink="http://www.w3.org/1999/xlink" content-type="arpha" xlink:type="simple">6D63FFB2-9830-599F-BE05-C5FF573FB815</object-id><label>Figure 3.</label><caption><p><italic><tp:taxon-name><tp:taxon-name-part taxon-name-part-type="genus" reg="Petrolisthes">Petrolisthes</tp:taxon-name-part> <tp:taxon-name-part taxon-name-part-type="species" reg="virgilius">virgilius</tp:taxon-name-part></tp:taxon-name></italic> sp. nov., female (ovigerous) paratype, INV-CRU 8405, Colombia, Chocó, Gulf of Urabá, Triganá, Napú. <bold>a</bold> Dorsal view <bold>b</bold> rostrum, frontal view <bold>c</bold> orbit with basal segments of antenna <bold>d</bold> basal segment of antennular peduncle <bold>e</bold> dactylus of last right walking leg. Scale bars: 5.0 mm (<bold>a</bold>); 1.0 mm (<bold>b–e</bold>).</p></caption><graphic xmlns:xlink="http://www.w3.org/1999/xlink" xlink:href="zookeys-876-143-g003.jpg" position="float" orientation="portrait" xlink:type="simple" id="oo_342334.jpg"><uri content-type="original_file" xlink:type="simple">https://binary.pensoft.net/fig/342334</uri></graphic></fig></tp:treatment-sec><tp:treatment-sec sec-type="diagnosis" id="SECID0EIPAC"><title>Diagnosis.</title><p>Carapace subquadrate, its margins subparallel posterior to epibranchial angle, nearly smooth, covered anteriorly with few flattened granules; no epibranchial spine; front narrow, triangular, with deep median groove; carpus 1½ times as long as wide, surface granulate, anterior margin with a broad, rounded lobe, separated through an indentation from a shallow distal lobe; manus with a longitudinal ridge; fingers blunt, outer margin convex, forming a rounded crest along entire length; merus of walking legs unarmed.</p></tp:treatment-sec><tp:treatment-sec sec-type="description" id="SECID0ENPAC"><title>Description.</title><p>Carapace about as long as broad, subquadrate, lateral margins subparallel posterior to epibranchial angles; nearly smooth, covered anteriorly with few flattened granules and posteriorly with light plications; grooves marking the various regions distinct. No epibranchial spine. Front narrow, triangular, strongly produced, with a deep median groove extending between protogastric lobes; no supraocular spine; inner orbital angle not produced. Orbits rather shallow; outer orbital angle produced into a small tooth. Eyes moderately large. Carapace naked. Basal segments of antennae thick, granulate, first movable segments with a marked crest produced to distal edge, second massive and cylindrical, flagellum about 1½ as long as carapace.</p><p>Chelipeds broad, naked, covered with small flattened granules on dorsal surface, smooth ventrally. Merus with a small granular lobe on anterior margin, inner distal edge not produced. Carpus ca. 1½ times as long as broad, surface granulate, anterior margin produced into a broad, rounded lobe extending 2/3 of its length, and separated through an indentation from a shallow distal lobe; dorsal surface with a broad, longitudinal ridge. Posterior border convex, forming a granulate crest, ending distally in a rounded tooth. Chelae subequal, moderately large. Manus with a longitudinal ridge. Fingers blunt, pollex frequently longer than dactylus, outer margin convex, forming a rounded crest along entire length; dactylus longitudinally notched. Gape without pubescence.</p><p>Walking legs compact, with scattered simple setae. Merus unarmed, broad, flattened; carpus and propodus naked, crested above, dactylus with four movable spinules on inner border.</p><p>Telson with seven plates.</p></tp:treatment-sec><tp:treatment-sec sec-type="Coloration" id="SECID0EVPAC"><title>Coloration.</title><p>The overall coloration of <italic><tp:taxon-name><tp:taxon-name-part taxon-name-part-type="genus" reg="Petrolisthes">P.</tp:taxon-name-part> <tp:taxon-name-part taxon-name-part-type="species" reg="virgilius">virgilius</tp:taxon-name-part></tp:taxon-name></italic> sp. nov. is pale brown to beige, the brown coloration prevailing on chelipeds and frontal half of carapace (Fig. <xref ref-type="fig" rid="F2">2</xref>). Carpus and manus of chelipeds frequently show scattered, dark-brown spots.</p></tp:treatment-sec><tp:treatment-sec sec-type="ecology" id="SECID0ELAAE"><title>Ecology.</title><p><italic><tp:taxon-name><tp:taxon-name-part taxon-name-part-type="genus" reg="Petrolisthes">Petrolisthes</tp:taxon-name-part> <tp:taxon-name-part taxon-name-part-type="species" reg="virgilius">virgilius</tp:taxon-name-part></tp:taxon-name></italic> sp. nov. was found exclusively in intertidal formations of vermetid snails exposed to strong waves. The new species shares this habitat with <italic><tp:taxon-name><tp:taxon-name-part taxon-name-part-type="genus" reg="Neopisosoma">Neopisosoma</tp:taxon-name-part> <tp:taxon-name-part taxon-name-part-type="species" reg="angustifrons">angustifrons</tp:taxon-name-part></tp:taxon-name></italic> (Benedict, 1901), <italic><tp:taxon-name><tp:taxon-name-part taxon-name-part-type="genus" reg="Neopisosoma">N.</tp:taxon-name-part> <tp:taxon-name-part taxon-name-part-type="species" reg="neglectum">neglectum</tp:taxon-name-part></tp:taxon-name></italic> Werding, 1986, and <italic><tp:taxon-name><tp:taxon-name-part taxon-name-part-type="genus" reg="Clastotoechus">Clastotoechus</tp:taxon-name-part> <tp:taxon-name-part taxon-name-part-type="species" reg="nodosus">nodosus</tp:taxon-name-part></tp:taxon-name></italic> (Streets, 1872). The latter species can also be found in other intertidal fouling incrustations in heavily wave-exposed rocky shores (<xref ref-type="bibr" rid="B23">Werding 1986</xref>).</p></tp:treatment-sec><tp:treatment-sec sec-type="distribution" id="SECID0EBCAE"><title>Distribution.</title><p>Colombia, Santa Marta and Gulf of Urabá regions.</p></tp:treatment-sec><tp:treatment-sec sec-type="etymology" id="SECID0EGCAE"><title>Etymology.</title><p>The new species is named after Dr. Virgilio Galvis Ramírez MD for his support and interest in our research on marine crabs, and for his contributions to medical sciences in Colombia.</p></tp:treatment-sec><tp:treatment-sec sec-type="Molecular analysis" id="SECID0ELCAE"><title>Molecular analysis.</title><p>The 496 bp alignment consisting of seven 16S rDNA sequences of <italic><tp:taxon-name><tp:taxon-name-part taxon-name-part-type="genus" reg="Petrolisthes">Petrolisthes</tp:taxon-name-part> <tp:taxon-name-part taxon-name-part-type="species" reg="virgilius">virgilius</tp:taxon-name-part></tp:taxon-name></italic> and two of <italic><tp:taxon-name><tp:taxon-name-part taxon-name-part-type="genus" reg="Petrolisthes">P.</tp:taxon-name-part> <tp:taxon-name-part taxon-name-part-type="species" reg="tonsorius">tonsorius</tp:taxon-name-part></tp:taxon-name></italic> revealed two haplotypes within the new species, which differ only by one nucleotide. One haplotype was more frequent than the other and was shared by two individuals from Santa Marta and three from the Gulf of Urabá. The other haplotype was shared by two individuals from Santa Marta. The average of genetic distance within the new species was 0.2%. Distances between <italic><tp:taxon-name><tp:taxon-name-part taxon-name-part-type="genus" reg="Petrolisthes">P.</tp:taxon-name-part> <tp:taxon-name-part taxon-name-part-type="species" reg="virgilius">virgilius</tp:taxon-name-part></tp:taxon-name></italic> and <italic><tp:taxon-name><tp:taxon-name-part taxon-name-part-type="genus" reg="Petrolisthes">P.</tp:taxon-name-part> <tp:taxon-name-part taxon-name-part-type="species" reg="tonsorius">tonsorius</tp:taxon-name-part></tp:taxon-name></italic> ranged between 9.6% and 10.2%. The average distance between populations of <italic><tp:taxon-name><tp:taxon-name-part taxon-name-part-type="genus" reg="Petrolisthes">P.</tp:taxon-name-part> <tp:taxon-name-part taxon-name-part-type="species" reg="tonsorius">tonsorius</tp:taxon-name-part></tp:taxon-name></italic> from the Pacific and Caribbean was 4.8%.</p></tp:treatment-sec><tp:treatment-sec sec-type="remarks" id="SECID0EIEAE"><title>Remarks.</title><p><italic><tp:taxon-name><tp:taxon-name-part taxon-name-part-type="genus" reg="Petrolisthes">Petrolisthes</tp:taxon-name-part> <tp:taxon-name-part taxon-name-part-type="species" reg="virgilius">virgilius</tp:taxon-name-part></tp:taxon-name></italic> can be distinguished morphologically from <italic><tp:taxon-name><tp:taxon-name-part taxon-name-part-type="genus" reg="Petrolisthes">P.</tp:taxon-name-part> <tp:taxon-name-part taxon-name-part-type="species" reg="tonsorius">tonsorius</tp:taxon-name-part></tp:taxon-name></italic> and similar species by the marked granulation of carapace and extremities, the marked indentation of the anterior margin of the cheliped’s carpus, and the accentuated crests of the chelipeds.</p></tp:treatment-sec><tp:treatment-sec><!--Section generated to contain objects referenced in tp:taxon-treatment.--><fig id="F2" position="float" orientation="portrait"><object-id xmlns:xlink="http://www.w3.org/1999/xlink" content-type="doi" xlink:type="simple">10.3897/zookeys.876.37244.figure2</object-id><object-id xmlns:xlink="http://www.w3.org/1999/xlink" content-type="arpha" xlink:type="simple">79C61508-4BD4-5FE8-9553-B447F24CDC83</object-id><label>Figure 2.</label><caption><p><italic><tp:taxon-name><tp:taxon-name-part taxon-name-part-type="genus" reg="Petrolisthes">Petrolisthes</tp:taxon-name-part> <tp:taxon-name-part taxon-name-part-type="species" reg="virgilius">virgilius</tp:taxon-name-part></tp:taxon-name></italic> sp. nov., Colombia, Santa Marta. Scale bar: 2.4 mm.</p></caption><graphic xmlns:xlink="http://www.w3.org/1999/xlink" xlink:href="zookeys-876-143-g002.jpg" position="float" orientation="portrait" xlink:type="simple" id="oo_342333.jpg"><uri content-type="original_file" xlink:type="simple">https://binary.pensoft.net/fig/342333</uri></graphic></fig></tp:treatment-sec><ref-list><ref id="B22"><mixed-citation xmlns:xlink="http://www.w3.org/1999/xlink" xlink:type="simple"><person-group><name name-style="western"><surname>Werding</surname><given-names>B</given-names></name></person-group> (<year>1978</year>) <article-title>Los porcelánidos (<tp:taxon-name><tp:taxon-name-part taxon-name-part-type="subphylum">Crustacea</tp:taxon-name-part></tp:taxon-name>: <tp:taxon-name><tp:taxon-name-part taxon-name-part-type="infraorder">Anomura</tp:taxon-name-part></tp:taxon-name>: <tp:taxon-name><tp:taxon-name-part taxon-name-part-type="family">Porcellanidae</tp:taxon-name-part></tp:taxon-name>) de la región de Acandí (Golfo de Urabá) con algunos encuentros nuevos de la región de Santa Marta (Colombia).</article-title><source>Anales del Instituto de Investigaciones Marinas de Punta de Betín</source><volume>10</volume>: <fpage>213</fpage>–<lpage>221</lpage>. <ext-link xlink:type="simple" ext-link-type="doi" xlink:href="10.25268/bimc.invemar.1978.10.0.514">https://doi.org/10.25268/bimc.invemar.1978.10.0.514</ext-link></mixed-citation></ref><ref id="B23"><mixed-citation xmlns:xlink="http://www.w3.org/1999/xlink" xlink:type="simple"><person-group><name name-style="western"><surname>Werding</surname><given-names>B</given-names></name></person-group> (<year>1986</year>) <article-title>Die Gattung <italic><tp:taxon-name><tp:taxon-name-part taxon-name-part-type="genus">Neopisosoma</tp:taxon-name-part></tp:taxon-name></italic> Haig, 1960 im tropischen Westatlantik mit Beschreibung von <italic><tp:taxon-name><tp:taxon-name-part taxon-name-part-type="genus">Neopisosoma</tp:taxon-name-part> <tp:taxon-name-part taxon-name-part-type="species">neglectum</tp:taxon-name-part></tp:taxon-name></italic> spec. nov. und <italic><tp:taxon-name><tp:taxon-name-part taxon-name-part-type="genus">Neopisosoma</tp:taxon-name-part> <tp:taxon-name-part taxon-name-part-type="species">orientale</tp:taxon-name-part></tp:taxon-name></italic> spec. nov. (<tp:taxon-name><tp:taxon-name-part taxon-name-part-type="subphylum">Crustacea</tp:taxon-name-part></tp:taxon-name>: <tp:taxon-name><tp:taxon-name-part taxon-name-part-type="infraorder">Anomura</tp:taxon-name-part></tp:taxon-name>: <tp:taxon-name><tp:taxon-name-part taxon-name-part-type="family">Porcellanidae</tp:taxon-name-part></tp:taxon-name>).</article-title><source>Zoologische Mededelingen</source><volume>60</volume>: <fpage>159</fpage>–<lpage>179</lpage>. <ext-link xlink:type="simple" ext-link-type="uri" xlink:href="http://www.repository.naturalis.nl/document/150177">http://www.repository.naturalis.nl/document/150177</ext-link></mixed-citation></ref></ref-list></tp:taxon-treatment>
